# Supplementary material for: Daily Temperatures and Child Hospital Admissions in Aotearoa New Zealand: Case Time Series Analysis
Source: Int J Environ Res Public Health. 2024 Sep 19;21(9):1236. doi: 10.3390/ijerph21091236 (PMC11432253; doi:10.3390/ijerph21091236)
Supplement: Supplementary file 1 [file ijerph-21-01236-s001.zip]

Archive with 4 entries (4 files):
- FigS1-S9 TableS1_Lai et al 2024_suppl.pdf
- S9_Interactive_map_AD.html
- S9_Interactive_map_AF.html
- Video S1 - Slide show of the paper.mp4
